# Supplementary material for: The association between negative attention biases and symptoms of depression in a community sample of adolescents
Source: PeerJ. 2015 Oct 29;3:e1372. doi: 10.7717/peerj.1372 (PMC4631462; doi:10.7717/peerj.1372)
Supplement: Dataset S1 [file peerj-03-1372-s001.zip]

Archive with 1 entries (1 files):
- PeerJ_19.5.15.sav
